# Supplementary material for: BDNF Val66Met Polymorphism Is Associated with Self-Reported Empathy
Source: PLoS One. 2016 Feb 22;11(2):e0149911. doi: 10.1371/journal.pone.0149911 (PMC4764204; doi:10.1371/journal.pone.0149911)
Supplement: S1 Data — (XLSX) [file pone.0149911.s001.xlsx]

## Sheet: Sheet1
ID	Gender	Age	Perspective Taking	Fantasy	Empathic Concern	Personal Distress	BDNF	OXTR_1	OXTR_2	OXTR_Interaction	OXTR_Groups	RES_BDNF_PT	RES_BDNF_FS	RES_BDNF_EC	RES_BDNF_PD	RES_OXTR2_PT	RES_OXTR2_FS	RES_OXTR2_EC	RES_OXTR2_PD
1,00	,000000	22,000000	25,00	29,00	18,00	16,00	-1,00	-1,00	1,00	-1,00	3,00	,20000	4,37500	-7,82500	1,50000	-,79592	5,73469	-7,55102	,93878
2,00	1,000000	20,000000	27,00	18,00	21,00	20,00	1,00	-1,00	1,00	-1,00	3,00	,75000	-5,23571	-4,10714	5,11429	1,20408	-5,26531	-4,55102	4,93878
3,00	,000000	24,000000	19,00	34,00	17,00	15,00	-1,00	1,00	1,00	1,00	4,00	-5,80000	9,37500	-8,82500	,50000	-6,65714	9,48571	-8,37143	-,40000
4,00	1,000000	21,000000	23,00	13,00	22,00	20,00	1,00	1,00	-1,00	-1,00	2,00	-3,25000	-10,23571	-3,10714	5,11429	-1,71053	-11,50000	-3,44737	5,47368
5,00	,000000	21,000000	34,00	23,00	26,00	8,00	1,00	-1,00	1,00	-1,00	3,00	7,75000	-,23571	,89286	-6,88571	8,20408	-,26531	,44898	-7,06122
6,00	1,000000	37,000000	21,00	19,00	31,00	19,00	1,00	1,00	-1,00	-1,00	2,00	-5,25000	-4,23571	5,89286	4,11429	-3,71053	-5,50000	5,55263	4,47368
7,00	,000000	20,000000	18,00	22,00	31,00	14,00	-1,00	-1,00	1,00	-1,00	3,00	-6,80000	-2,62500	5,17500	-,50000	-7,79592	-1,26531	5,44898	-1,06122
8,00	,000000	28,000000	28,00	34,00	26,00	17,00	-1,00	1,00	-1,00	-1,00	2,00	3,20000	9,37500	,17500	2,50000	3,28947	9,50000	,55263	2,47368
9,00	,000000	20,000000	28,00	23,00	31,00	26,00	-1,00	1,00	1,00	1,00	4,00	3,20000	-1,62500	5,17500	11,50000	2,34286	-1,51429	5,62857	10,60000
10,00	1,000000	20,000000	31,00	26,00	30,00	19,00	1,00	1,00	1,00	1,00	4,00	4,75000	2,76429	4,89286	4,11429	5,34286	1,48571	4,62857	3,60000
11,00	,000000	21,000000	27,00	29,00	26,00	9,00	1,00	1,00	-1,00	-1,00	2,00	,75000	5,76429	,89286	-5,88571	2,28947	4,50000	,55263	-5,52632
12,00	,000000	28,000000	19,00	23,00	19,00	24,00	1,00	-1,00	1,00	-1,00	3,00	-7,25000	-,23571	-6,10714	9,11429	-6,79592	-,26531	-6,55102	8,93878
13,00	,000000	23,000000	25,00	28,00	25,00	17,00	-1,00	-1,00	1,00	-1,00	3,00	,20000	3,37500	-,82500	2,50000	-,79592	4,73469	-,55102	1,93878
14,00	1,000000	22,000000	30,00	26,00	27,00	11,00	1,00	-1,00	1,00	-1,00	3,00	3,75000	2,76429	1,89286	-3,88571	4,20408	2,73469	1,44898	-4,06122
15,00	1,000000	29,000000	30,00	14,00	25,00	9,00	-1,00	-1,00	-1,00	1,00	1,00	5,20000	-10,62500	-,82500	-5,50000	1,71429	-7,14286	1,14286	-,85714
16,00	,000000	22,000000	29,00	23,00	27,00	14,00	-1,00	1,00	1,00	1,00	4,00	4,20000	-1,62500	1,17500	-,50000	3,34286	-1,51429	1,62857	-1,40000
17,00	1,000000	26,000000	21,00	19,00	22,00	21,00	-1,00	1,00	-1,00	-1,00	2,00	-3,80000	-5,62500	-3,82500	6,50000	-3,71053	-5,50000	-3,44737	6,47368
18,00	1,000000	25,000000	27,00	12,00	21,00	7,00	-1,00	-1,00	-1,00	1,00	1,00	2,20000	-12,62500	-4,82500	-7,50000	-1,28571	-9,14286	-2,85714	-2,85714
19,00	1,000000	32,000000	29,00	14,00	25,00	7,00	1,00	-1,00	1,00	-1,00	3,00	2,75000	-9,23571	-,10714	-7,88571	3,20408	-9,26531	-,55102	-8,06122
20,00	,000000	25,000000	19,00	24,00	27,00	15,00	1,00	1,00	1,00	1,00	4,00	-7,25000	,76429	1,89286	,11429	-6,65714	-,51429	1,62857	-,40000
21,00	,000000	39,000000	26,00	22,00	30,00	16,00	1,00	-1,00	1,00	-1,00	3,00	-,25000	-1,23571	4,89286	1,11429	,20408	-1,26531	4,44898	,93878
22,00	,000000	24,000000	24,00	32,00	30,00	21,00	-1,00	-1,00	1,00	-1,00	3,00	-,80000	7,37500	4,17500	6,50000	-1,79592	8,73469	4,44898	5,93878
23,00	1,000000	25,000000	22,00	19,00	24,00	23,00	-1,00	-1,00	1,00	-1,00	3,00	-2,80000	-5,62500	-1,82500	8,50000	-3,79592	-4,26531	-1,55102	7,93878
24,00	1,000000	28,000000	23,00	13,00	19,00	21,00	1,00	-1,00	1,00	-1,00	3,00	-3,25000	-10,23571	-6,10714	6,11429	-2,79592	-10,26531	-6,55102	5,93878
25,00	,000000	26,000000	29,00	28,00	33,00	12,00	-1,00	-1,00	1,00	-1,00	3,00	4,20000	3,37500	7,17500	-2,50000	3,20408	4,73469	7,44898	-3,06122
26,00	1,000000	27,000000	28,00	19,00	30,00	14,00	1,00	1,00	1,00	1,00	4,00	1,75000	-4,23571	4,89286	-,88571	2,34286	-5,51429	4,62857	-1,40000
27,00	1,000000	40,000000	32,00	26,00	25,00	20,00	1,00	1,00	1,00	1,00	4,00	5,75000	2,76429	-,10714	5,11429	6,34286	1,48571	-,37143	4,60000
28,00	,000000	31,000000	20,00	21,00	29,00	19,00	-1,00	-1,00	1,00	-1,00	3,00	-4,80000	-3,62500	3,17500	4,50000	-5,79592	-2,26531	3,44898	3,93878
29,00	1,000000	20,000000	30,00	29,00	24,00	13,00	1,00	-1,00	-1,00	1,00	1,00	3,75000	5,76429	-1,10714	-1,88571	1,71429	7,85714	,14286	3,14286
30,00	,000000	23,000000	25,00	33,00	27,00	17,00	-1,00	1,00	1,00	1,00	4,00	,20000	8,37500	1,17500	2,50000	-,65714	8,48571	1,62857	1,60000
31,00	,000000	23,000000	24,00	32,00	26,00	11,00	-1,00	1,00	-1,00	-1,00	2,00	-,80000	7,37500	,17500	-3,50000	-,71053	7,50000	,55263	-3,52632
32,00	,000000	23,000000	17,00	25,00	15,00	14,00	1,00	1,00	-1,00	-1,00	2,00	-9,25000	1,76429	-10,10714	-,88571	-7,71053	,50000	-10,44737	-,52632
33,00	1,000000	21,000000	27,00	20,00	24,00	15,00	1,00	1,00	1,00	1,00	4,00	,75000	-3,23571	-1,10714	,11429	1,34286	-4,51429	-1,37143	-,40000
34,00	,000000	23,000000	27,00	30,00	27,00	14,00	1,00	1,00	1,00	1,00	4,00	,75000	6,76429	1,89286	-,88571	1,34286	5,48571	1,62857	-1,40000
35,00	,000000	26,000000	30,00	26,00	34,00	10,00	1,00	1,00	-1,00	-1,00	2,00	3,75000	2,76429	8,89286	-4,88571	5,28947	1,50000	8,55263	-4,52632
36,00	,000000	22,000000	28,00	26,00	29,00	20,00	1,00	1,00	1,00	1,00	4,00	1,75000	2,76429	3,89286	5,11429	2,34286	1,48571	3,62857	4,60000
38,00	,000000	26,000000	23,00	31,00	21,00	14,00	1,00	1,00	1,00	1,00	4,00	-3,25000	7,76429	-4,10714	-,88571	-2,65714	6,48571	-4,37143	-1,40000
39,00	,000000	31,000000	29,00	32,00	28,00	14,00	1,00	-1,00	1,00	-1,00	3,00	2,75000	8,76429	2,89286	-,88571	3,20408	8,73469	2,44898	-1,06122
40,00	,000000	24,000000	31,00	12,00	28,00	10,00	1,00	-1,00	-1,00	1,00	1,00	4,75000	-11,23571	2,89286	-4,88571	2,71429	-9,14286	4,14286	,14286
41,00	,000000	24,000000	33,00	26,00	24,00	15,00	1,00	1,00	1,00	1,00	4,00	6,75000	2,76429	-1,10714	,11429	7,34286	1,48571	-1,37143	-,40000
42,00	1,000000	27,000000	17,00	23,00	19,00	15,00	1,00	-1,00	1,00	-1,00	3,00	-9,25000	-,23571	-6,10714	,11429	-8,79592	-,26531	-6,55102	-,06122
43,00	1,000000	24,000000	22,00	19,00	22,00	12,00	-1,00	-1,00	1,00	-1,00	3,00	-2,80000	-5,62500	-3,82500	-2,50000	-3,79592	-4,26531	-3,55102	-3,06122
44,00	,000000	22,000000	28,00	33,00	30,00	10,00	-1,00	-1,00	-1,00	1,00	1,00	3,20000	8,37500	4,17500	-4,50000	-,28571	11,85714	6,14286	,14286
45,00	,000000	20,000000	21,00	22,00	27,00	12,00	1,00	1,00	1,00	1,00	4,00	-5,25000	-1,23571	1,89286	-2,88571	-4,65714	-2,51429	1,62857	-3,40000
46,00	1,000000	27,000000	22,00	25,00	22,00	18,00	1,00	-1,00	1,00	-1,00	3,00	-4,25000	1,76429	-3,10714	3,11429	-3,79592	1,73469	-3,55102	2,93878
47,00	,000000	22,000000	29,00	28,00	30,00	15,00	1,00	-1,00	1,00	-1,00	3,00	2,75000	4,76429	4,89286	,11429	3,20408	4,73469	4,44898	-,06122
48,00	1,000000	30,000000	27,00	24,00	29,00	8,00	1,00	-1,00	1,00	-1,00	3,00	,75000	,76429	3,89286	-6,88571	1,20408	,73469	3,44898	-7,06122
49,00	1,000000	38,000000	29,00	23,00	25,00	12,00	1,00	1,00	1,00	1,00	4,00	2,75000	-,23571	-,10714	-2,88571	3,34286	-1,51429	-,37143	-3,40000
50,00	1,000000	24,000000	32,00	24,00	21,00	18,00	1,00	-1,00	1,00	-1,00	3,00	5,75000	,76429	-4,10714	3,11429	6,20408	,73469	-4,55102	2,93878
51,00	,000000	26,000000	22,00	21,00	25,00	17,00	1,00	-1,00	1,00	-1,00	3,00	-4,25000	-2,23571	-,10714	2,11429	-3,79592	-2,26531	-,55102	1,93878
52,00	,000000	25,000000	21,00	16,00	26,00	17,00	-1,00	-1,00	1,00	-1,00	3,00	-3,80000	-8,62500	,17500	2,50000	-4,79592	-7,26531	,44898	1,93878
53,00	,000000	21,000000	26,00	25,00	30,00	11,00	1,00	1,00	1,00	1,00	4,00	-,25000	1,76429	4,89286	-3,88571	,34286	,48571	4,62857	-4,40000
54,00	1,000000	20,000000	23,00	18,00	28,00	16,00	1,00	1,00	1,00	1,00	4,00	-3,25000	-5,23571	2,89286	1,11429	-2,65714	-6,51429	2,62857	,60000
55,00	,000000	23,000000	28,00	26,00	25,00	21,00	-1,00	-1,00	1,00	-1,00	3,00	3,20000	1,37500	-,82500	6,50000	2,20408	2,73469	-,55102	5,93878
56,00	1,000000	22,000000	20,00	16,00	18,00	12,00	1,00	1,00	1,00	1,00	4,00	-6,25000	-7,23571	-7,10714	-2,88571	-5,65714	-8,51429	-7,37143	-3,40000
57,00	1,000000	25,000000	24,00	19,00	23,00	15,00	1,00	-1,00	1,00	-1,00	3,00	-2,25000	-4,23571	-2,10714	,11429	-1,79592	-4,26531	-2,55102	-,06122
58,00	,000000	23,000000	18,00	27,00	26,00	17,00	-1,00	1,00	-1,00	-1,00	2,00	-6,80000	2,37500	,17500	2,50000	-6,71053	2,50000	,55263	2,47368
59,00	,000000	24,000000	30,00	32,00	29,00	17,00	1,00	-1,00	1,00	-1,00	3,00	3,75000	8,76429	3,89286	2,11429	4,20408	8,73469	3,44898	1,93878
60,00	,000000	25,000000	28,00	21,00	26,00	15,00	1,00	-1,00	1,00	-1,00	3,00	1,75000	-2,23571	,89286	,11429	2,20408	-2,26531	,44898	-,06122
61,00	,000000	20,000000	28,00	30,00	32,00	13,00	1,00	-1,00	1,00	-1,00	3,00	1,75000	6,76429	6,89286	-1,88571	2,20408	6,73469	6,44898	-2,06122
62,00	,000000	26,000000	28,00	25,00	25,00	11,00	1,00	-1,00	1,00	-1,00	3,00	1,75000	1,76429	-,10714	-3,88571	2,20408	1,73469	-,55102	-4,06122
63,00	,000000	21,000000	23,00	28,00	23,00	24,00	1,00	1,00	1,00	1,00	4,00	-3,25000	4,76429	-2,10714	9,11429	-2,65714	3,48571	-2,37143	8,60000
64,00	,000000	25,000000	25,00	24,00	30,00	15,00	-1,00	-1,00	1,00	-1,00	3,00	,20000	-,62500	4,17500	,50000	-,79592	,73469	4,44898	-,06122
65,00	1,000000	18,000000	18,00	25,00	22,00	17,00	1,00	1,00	1,00	1,00	4,00	-8,25000	1,76429	-3,10714	2,11429	-7,65714	,48571	-3,37143	1,60000
66,00	1,000000	24,000000	25,00	28,00	17,00	12,00	-1,00	-1,00	-1,00	1,00	1,00	,20000	3,37500	-8,82500	-2,50000	-3,28571	6,85714	-6,85714	2,14286
67,00	,000000	23,000000	28,00	29,00	30,00	16,00	1,00	1,00	-1,00	-1,00	2,00	1,75000	5,76429	4,89286	1,11429	3,28947	4,50000	4,55263	1,47368
68,00	1,000000	25,000000	29,00	9,00	28,00	12,00	1,00	1,00	1,00	1,00	4,00	2,75000	-14,23571	2,89286	-2,88571	3,34286	-15,51429	2,62857	-3,40000
69,00	,000000	20,000000	26,00	19,00	31,00	18,00	1,00	1,00	1,00	1,00	4,00	-,25000	-4,23571	5,89286	3,11429	,34286	-5,51429	5,62857	2,60000
70,00	,000000	34,000000	25,00	25,00	24,00	18,00	-1,00	1,00	1,00	1,00	4,00	,20000	,37500	-1,82500	3,50000	-,65714	,48571	-1,37143	2,60000
71,00	1,000000	24,000000	31,00	19,00	29,00	12,00	1,00	-1,00	1,00	-1,00	3,00	4,75000	-4,23571	3,89286	-2,88571	5,20408	-4,26531	3,44898	-3,06122
72,00	,000000	26,000000	30,00	33,00	29,00	20,00	1,00	-1,00	1,00	-1,00	3,00	3,75000	9,76429	3,89286	5,11429	4,20408	9,73469	3,44898	4,93878
73,00	,000000	26,000000	34,00	16,00	29,00	10,00	-1,00	-1,00	1,00	-1,00	3,00	9,20000	-8,62500	3,17500	-4,50000	8,20408	-7,26531	3,44898	-5,06122
74,00	,000000	22,000000	23,00	22,00	32,00	16,00	-1,00	-1,00	1,00	-1,00	3,00	-1,80000	-2,62500	6,17500	1,50000	-2,79592	-1,26531	6,44898	,93878
75,00	1,000000	19,000000	18,00	21,00	24,00	11,00	1,00	1,00	-1,00	-1,00	2,00	-8,25000	-2,23571	-1,10714	-3,88571	-6,71053	-3,50000	-1,44737	-3,52632
76,00	,000000	24,000000	28,00	21,00	24,00	10,00	-1,00	-1,00	1,00	-1,00	3,00	3,20000	-3,62500	-1,82500	-4,50000	2,20408	-2,26531	-1,55102	-5,06122
77,00	1,000000	19,000000	33,00	17,00	34,00	12,00	-1,00	1,00	1,00	1,00	4,00	8,20000	-7,62500	8,17500	-2,50000	7,34286	-7,51429	8,62857	-3,40000
78,00	,000000	23,000000	21,00	27,00	29,00	12,00	-1,00	1,00	-1,00	-1,00	2,00	-3,80000	2,37500	3,17500	-2,50000	-3,71053	2,50000	3,55263	-2,52632
79,00	1,000000	20,000000	31,00	28,00	30,00	10,00	1,00	1,00	-1,00	-1,00	2,00	4,75000	4,76429	4,89286	-4,88571	6,28947	3,50000	4,55263	-4,52632
80,00	,000000	24,000000	17,00	18,00	25,00	20,00	-1,00	1,00	1,00	1,00	4,00	-7,80000	-6,62500	-,82500	5,50000	-8,65714	-6,51429	-,37143	4,60000
81,00	1,000000	20,000000	32,00	34,00	32,00	22,00	1,00	1,00	1,00	1,00	4,00	5,75000	10,76429	6,89286	7,11429	6,34286	9,48571	6,62857	6,60000
82,00	1,000000	20,000000	27,00	20,00	22,00	8,00	1,00	-1,00	-1,00	1,00	1,00	,75000	-3,23571	-3,10714	-6,88571	-1,28571	-1,14286	-1,85714	-1,85714
83,00	1,000000	21,000000	20,00	28,00	18,00	9,00	-1,00	1,00	1,00	1,00	4,00	-4,80000	3,37500	-7,82500	-5,50000	-5,65714	3,48571	-7,37143	-6,40000
84,00	1,000000	23,000000	23,00	16,00	23,00	12,00	-1,00	-1,00	1,00	-1,00	3,00	-1,80000	-8,62500	-2,82500	-2,50000	-2,79592	-7,26531	-2,55102	-3,06122
85,00	1,000000	20,000000	24,00	22,00	20,00	12,00	1,00	1,00	-1,00	-1,00	2,00	-2,25000	-1,23571	-5,10714	-2,88571	-,71053	-2,50000	-5,44737	-2,52632
86,00	1,000000	20,000000	28,00	20,00	24,00	16,00	1,00	1,00	-1,00	-1,00	2,00	1,75000	-3,23571	-1,10714	1,11429	3,28947	-4,50000	-1,44737	1,47368
87,00	1,000000	40,000000	32,00	24,00	29,00	7,00	1,00	-1,00	1,00	-1,00	3,00	5,75000	,76429	3,89286	-7,88571	6,20408	,73469	3,44898	-8,06122
88,00	1,000000	20,000000	29,00	27,00	16,00	12,00	1,00	1,00	1,00	1,00	4,00	2,75000	3,76429	-9,10714	-2,88571	3,34286	2,48571	-9,37143	-3,40000
89,00	1,000000	29,000000	23,00	19,00	22,00	21,00	1,00	-1,00	1,00	-1,00	3,00	-3,25000	-4,23571	-3,10714	6,11429	-2,79592	-4,26531	-3,55102	5,93878
90,00	,000000	19,000000	26,00	28,00	28,00	10,00	-1,00	1,00	1,00	1,00	4,00	1,20000	3,37500	2,17500	-4,50000	,34286	3,48571	2,62857	-5,40000
91,00	1,000000	29,000000	20,50	10,50	21,50	16,00	1,00	1,00	-1,00	-1,00	2,00	-5,75000	-12,73571	-3,60714	1,11429	-4,21053	-14,00000	-3,94737	1,47368
92,00	,000000	28,000000	29,00	34,00	33,00	21,00	1,00	1,00	1,00	1,00	4,00	2,75000	10,76429	7,89286	6,11429	3,34286	9,48571	7,62857	5,60000
93,00	1,000000	20,000000	26,00	16,00	18,00	8,00	-1,00	1,00	1,00	1,00	4,00	1,20000	-8,62500	-7,82500	-6,50000	,34286	-8,51429	-7,37143	-7,40000
94,00	1,000000	21,000000	20,00	30,00	22,00	11,00	-1,00	-1,00	1,00	-1,00	3,00	-4,80000	5,37500	-3,82500	-3,50000	-5,79592	6,73469	-3,55102	-4,06122
95,00	1,000000	21,000000	23,00	16,00	25,00	14,00	1,00	-1,00	1,00	-1,00	3,00	-3,25000	-7,23571	-,10714	-,88571	-2,79592	-7,26531	-,55102	-1,06122
96,00	,000000	20,000000	31,00	28,00	26,00	14,00	1,00	-1,00	1,00	-1,00	3,00	4,75000	4,76429	,89286	-,88571	5,20408	4,73469	,44898	-1,06122
97,00	1,000000	23,000000	30,00	29,00	26,00	12,00	1,00	1,00	1,00	1,00	4,00	3,75000	5,76429	,89286	-2,88571	4,34286	4,48571	,62857	-3,40000
98,00	1,000000	21,000000	24,00	22,00	21,00	13,00	1,00	1,00	1,00	1,00	4,00	-2,25000	-1,23571	-4,10714	-1,88571	-1,65714	-2,51429	-4,37143	-2,40000
99,00	1,000000	23,000000	24,00	28,00	28,00	15,00	-1,00	1,00	1,00	1,00	4,00	-,80000	3,37500	2,17500	,50000	-1,65714	3,48571	2,62857	-,40000
100,00	1,000000	24,000000	28,00	33,00	26,00	18,00	-1,00	1,00	-1,00	-1,00	2,00	3,20000	8,37500	,17500	3,50000	3,28947	8,50000	,55263	3,47368
101,00	1,000000	24,000000	26,00	27,00	23,00	20,00	1,00	-1,00	1,00	-1,00	3,00	-,25000	3,76429	-2,10714	5,11429	,20408	3,73469	-2,55102	4,93878
102,00	,000000	26,000000	24,00	25,00	28,00	11,00	-1,00	-1,00	1,00	-1,00	3,00	-,80000	,37500	2,17500	-3,50000	-1,79592	1,73469	2,44898	-4,06122
103,00	,000000	20,000000	24,00	26,00	25,00	17,00	1,00	-1,00	1,00	-1,00	3,00	-2,25000	2,76429	-,10714	2,11429	-1,79592	2,73469	-,55102	1,93878
104,00	1,000000	21,000000	31,00	33,00	30,00	12,00	-1,00	-1,00	1,00	-1,00	3,00	6,20000	8,37500	4,17500	-2,50000	5,20408	9,73469	4,44898	-3,06122
105,00	,000000	20,000000	34,00	25,00	24,00	14,00	1,00	1,00	-1,00	-1,00	2,00	7,75000	1,76429	-1,10714	-,88571	9,28947	,50000	-1,44737	-,52632
106,00	1,000000	26,000000	30,00	24,00	29,00	13,00	1,00	-1,00	1,00	-1,00	3,00	3,75000	,76429	3,89286	-1,88571	4,20408	,73469	3,44898	-2,06122
107,00	,000000	20,000000	27,00	12,00	23,00	25,00	1,00	-1,00	1,00	-1,00	3,00	,75000	-11,23571	-2,10714	10,11429	1,20408	-11,26531	-2,55102	9,93878
108,00	,000000	26,000000	19,00	19,00	15,00	13,00	1,00	-1,00	1,00	-1,00	3,00	-7,25000	-4,23571	-10,10714	-1,88571	-6,79592	-4,26531	-10,55102	-2,06122
109,00	1,000000	23,000000	28,00	26,00	27,00	13,00	-1,00	1,00	-1,00	-1,00	2,00	3,20000	1,37500	1,17500	-1,50000	3,28947	1,50000	1,55263	-1,52632
110,00	1,000000	23,000000	22,00	23,00	20,00	10,00	1,00	-1,00	1,00	-1,00	3,00	-4,25000	-,23571	-5,10714	-4,88571	-3,79592	-,26531	-5,55102	-5,06122
111,00	1,000000	21,000000	19,00	26,00	14,00	15,00	1,00	1,00	1,00	1,00	4,00	-7,25000	2,76429	-11,10714	,11429	-6,65714	1,48571	-11,37143	-,40000
